# Supplementary material for: Construction of edit-distance graphs for large sets of short reads through minimizer-bucketing
Source: Bioinform Adv. 2025 Apr 10;5(1):vbaf081. doi: 10.1093/bioadv/vbaf081 (PMC12040381; doi:10.1093/bioadv/vbaf081)
Supplement: vbaf081_Supplementary_Data [file vbaf081_supplementary_data.zip]

Archive with 4 entries (4 files):
- Supplementary Table 1.xlsx
- Supplementary Table 2.xlsx
- Supplementary Table 3.xlsx
- SupplementaryInformation.pdf
