# Supplementary material for: Construction of edit-distance graphs for large sets of short reads through minimizer-bucketing
Source: Bioinform Adv. 2025 Apr 10;5(1):vbaf081. doi: 10.1093/bioadv/vbaf081 (PMC12040381; doi:10.1093/bioadv/vbaf081)
Supplement: vbaf081_Supplementary_Data [file vbaf081_supplementary_data.zip › Supplementary Table 1.xlsx]

## Sheet: completeness
Supplementary Table 1: Completeness of reads2graph in constructing an edit-distance graph using random minimizer as a minimizer bucketing method, with and without read segmentation. The results are compared to those obtained using solely Miniception and OMH bucketing methods.
Datasets	Interval	Ground truth	reads2graph using random minimizer bucketing with read segmentation						reads2graph using random minimizer bucketing without read segmentation
			After random minimizer bucketing		After gOMH bucketing		After graph traversal		After random minimizer bucketing		After gOMH bucketing		After graph traversal		Miniception only		OMH only
			Edge number	Completeness	Edge number	Completeness	Edge number	Completeness	Edge number	Completeness	Edge number	Completeness	Edge number	Completeness	Edge number	Completeness	Edge number	Completeness
ERR187525	[1, 1]	389247	60498	0.155423	384443	0.987658	384443	0.987658	78143	0.200754	384624	0.988123	384624	0.988123	386479	0.992889	264950	0.680673
ERR187525	[1, 2]	2037193	283596	0.139209	2022978	0.993022	2022978	0.993022	360447	0.176933	2025508	0.994264	2025508	0.994264	1991692	0.977665	1079419	0.529856
ERR187525	[1, 3]	5706115	705792	0.12369	5264115	0.922539	5264115	0.922539	898313	0.15743	5291900	0.927409	5291900	0.927409	5499111	0.963722	2363805	0.414258
ERR187525	[1, 4]	11551600	1352000	0.11704	10753250	0.930888	10753250	0.930888	1726814	0.149487	10808932	0.935709	10808932	0.935709	10962191	0.948976	3842953	0.332677
ERR187525	[1, 5]	19448779	2131203	0.10958	17914276	0.9211	17914276	0.9211	2758432	0.141831	18061786	0.928685	18061786	0.928685	17766670	0.913511	5303828	0.272708
Average								0.951042						0.954838		0.959353		0.446034
ERR187844	[1, 1]	436672	86953	0.199127	431812	0.98887	431812	0.98887	106351	0.243549	432030	0.98937	432030	0.98937	435985	0.998427	295311	0.676276
ERR187844	[1, 2]	3469699	572601	0.165029	3446423	0.993292	3446423	0.993292	678874	0.195658	3450918	0.994587	3450918	0.994587	3437527	0.990728	1921190	0.553705
ERR187844	[1, 3]	11504991	1509751	0.131226	10541015	0.916212	10541015	0.916212	1731520	0.150502	10574667	0.919137	10574667	0.919137	11280134	0.980456	4765979	0.414253
ERR187844	[1, 4]	27424607	2922716	0.106573	25349313	0.924327	25349313	0.924327	3288395	0.119907	25455133	0.928186	25455133	0.928186	26589288	0.969541	8704666	0.317403
ERR187844	[1, 5]	49157695	4441414	0.0903503	45864361	0.933005	45864361	0.933005	5025599	0.102234	46130069	0.93841	46130069	0.93841	47081101	0.957756	12665572	0.257652
Average								0.951141						0.953938		0.979382		0.443858
SRR9077111_1	[1, 1]	495102	495091	0.999978	495102	1	495102	1	494831	0.999453	495065	0.999925	495068	0.999931	495102	1	389027	0.785751
SRR9077111_1	[1, 2]	4277310	4276274	0.999758	4277281	0.999993	4277298	0.999997	4266245	0.997413	4270960	0.998515	4274584	0.999363	4252370	0.994169	2537451	0.593235
SRR9077111_1	[1, 3]	9467713	9464425	0.999653	9467475	0.999975	9467570	0.999985	9436069	0.996658	9450527	0.998185	9457881	0.998962	9373478	0.990047	3953746	0.417603
SRR9077111_1	[1, 4]	16373103	16364260	0.99946	16372148	0.999942	16372564	0.999967	16302718	0.995701	16332986	0.99755	16347649	0.998445	16120870	0.984595	4861530	0.296922
SRR9077111_1	[1, 5]	24238963	24221003	0.999259	24236826	0.999912	24237530	0.999941	24110046	0.994681	24162509	0.996846	24186648	0.997842	23732146	0.979091	5445526	0.22466
Average								0.999978						0.998909		0.98958		0.463634
SRR9077111_2	[1, 1]	480425	480327	0.999796	480424	0.999998	480424	0.999998	427157	0.889123	477997	0.994946	478142	0.995248	480425	1	401389	0.835487
SRR9077111_2	[1, 2]	4417008	4402617	0.996742	4403590	0.996962	4411106	0.998664	3852770	0.872258	4337854	0.98208	4374978	0.990485	4330247	0.980358	2869606	0.649672
SRR9077111_2	[1, 3]	10009741	9942211	0.993254	9945502	0.993582	9970276	0.996057	8558997	0.855067	9750446	0.974096	9831567	0.9822	9801949	0.979241	4764328	0.475969
SRR9077111_2	[1, 4]	17697218	17515126	0.989711	17523052	0.990159	17580379	0.993398	14788015	0.835612	17154605	0.969339	17289359	0.976953	17236416	0.973962	6213584	0.351105
SRR9077111_2	[1, 5]	25356168	24989674	0.985546	25005956	0.986188	25112796	0.990402	20804972	0.820509	24525257	0.96723	24715702	0.974741	24595252	0.969991	7531372	0.297023
Average								0.995704						0.983925		0.98071		0.521851
SRR22085311_1	[1, 1]	482365	433645	0.898998	444299	0.921085	444344	0.921178	448482	0.929757	463633	0.961166	463806	0.961525	482365	1	442145	0.916619
SRR22085311_1	[1, 2]	2052636	1460162	0.711359	2050294	0.998859	2050468	0.998944	1596437	0.77775	2052533	0.99995	2052537	0.999952	2052595	0.99998	1754698	0.854851
SRR22085311_1	[1, 3]	6762209	2760465	0.408219	6663526	0.985407	6669508	0.986291	3461144	0.511836	6704314	0.991438	6708567	0.992067	6759513	0.999601	5676120	0.839388
SRR22085311_1	[1, 4]	22487355	4510897	0.200597	22246913	0.989308	22284184	0.990965	6971264	0.310008	22471512	0.999295	22472976	0.999361	22459654	0.998768	18378479	0.817281
SRR22085311_1	[1, 5]	64842756	6802882	0.104914	63846467	0.984635	63998814	0.986985	13171945	0.203137	64839368	0.999948	64839750	0.999954	64683905	0.99755	50858405	0.784334
Average								0.976873						0.990572		0.99918		0.842495
SRR22085311_2	[1, 1]	535281	528158	0.986693	534906	0.999299	534906	0.999299	531093	0.992176	535129	0.999716	535131	0.99972	535281	1	500433	0.934898
SRR22085311_2	[1, 2]	1873556	1751131	0.934656	1870746	0.9985	1871105	0.998692	1791387	0.956143	1869787	0.997988	1870409	0.99832	1873515	0.999978	1605513	0.856934
SRR22085311_2	[1, 3]	3926187	3161373	0.805202	3917166	0.997702	3919418	0.998276	3398052	0.865484	3916845	0.997621	3918423	0.998023	3924414	0.999548	3129280	0.797028
SRR22085311_2	[1, 4]	7319634	4889253	0.667964	7294222	0.996528	7299737	0.997282	5883814	0.80384	7286295	0.995445	7292263	0.996261	7311467	0.998884	5537570	0.756536
SRR22085311_2	[1, 5]	11113730	6637255	0.597212	11045009	0.993817	11056640	0.994863	8599703	0.773791	11028223	0.992306	11043247	0.993658	11089289	0.997801	8063062	0.725505
Average								0.997682						0.997196		0.999242		0.81418
SRR1543964	[1, 1]	112176	112158	0.99984	112158	0.99984	112158	0.99984	112176	1	112176	1	112176	1	112176	1	105212	0.937919
SRR1543964	[1, 2]	1383521	1332408	0.963056	1382621	0.999349	1383018	0.999636	1383515	0.999996	1383515	0.999996	1383519	0.999999	1383521	1	1209688	0.874355
SRR1543964	[1, 3]	3281435	3113646	0.948867	3275009	0.998042	3275170	0.998091	3281183	0.999923	3281188	0.999925	3281200	0.999928	3281435	1	2853183	0.869492
SRR1543964	[1, 4]	6151943	5731626	0.931677	6143053	0.998555	6143268	0.99859	6149736	0.999641	6150195	0.999716	6150221	0.99972	6151943	1	5307501	0.862736
SRR1543964	[1, 5]	10065902	9225730	0.916533	10046063	0.998029	10046348	0.998057	10056564	0.999072	10060787	0.999492	10060842	0.999497	10065887	0.999999	8628162	0.857167
Average								0.998843						0.999829		1		0.880334
SRR1543965	[1, 1]	99474	97968	0.98486	99466	0.99992	99466	0.99992	99474	1	99474	1	99474	1	99474	1	93106	0.935983
SRR1543965	[1, 2]	1194742	1159379	0.970401	1194629	0.999905	1194684	0.999951	1194739	0.999997	1194739	0.999997	1194741	0.999999	1194742	1	1040140	0.870598
SRR1543965	[1, 3]	2685241	2560250	0.953453	2682140	0.998845	2682312	0.998909	2685092	0.999945	2685107	0.99995	2685123	0.999956	2685241	1	2317183	0.862933
SRR1543965	[1, 4]	4955409	4619120	0.932137	4949661	0.99884	4949874	0.998883	4954301	0.999776	4954819	0.999881	4954858	0.999889	4955408	1	4247141	0.857072
SRR1543965	[1, 5]	8138424	7451030	0.915537	8126919	0.998586	8127241	0.998626	8132842	0.999314	8136947	0.999819	8136947	0.999819	8138418	0.999999	6950429	0.854026
Average								0.999258						0.999933		1		0.876122
Overall Average								0.983815						0.984892		0.988431		0.661064
