# Supplementary material for: Construction of edit-distance graphs for large sets of short reads through minimizer-bucketing
Source: Bioinform Adv. 2025 Apr 10;5(1):vbaf081. doi: 10.1093/bioadv/vbaf081 (PMC12040381; doi:10.1093/bioadv/vbaf081)
Supplement: vbaf081_Supplementary_Data [file vbaf081_supplementary_data.zip › Supplementary Table 2.xlsx]

## Sheet: completeness
Supplementary Table 2: Completeness of reads2graph in constructing an edit-distance graph using Miniception as a minimizer bucketing method, with and without read segmentation. The results are compared to those obtained using solely Miniception and OMH bucketing methods
Datasets	Interval	Ground truth	reads2graph using miniception bucketing without read segmentation						reads2graph using miniception bucketing with read segmentation
			After miniception bucketing		After gOMH bucketing		After graph traversal		After miniception bucketing		After gOMH bucketing		After graph traversal		Miniception only		OMH only
			Edge number	Completeness	Edge number	Completeness	Edge number	Completeness	Edge number	Completeness	Edge number	Completeness	Edge number	Completeness	Edge number	Completeness	Edge number	Completeness
ERR187525	[1, 1]	389247	69810	0.179346	383841	0.986112	383841	0.986112	21778	0.0559491	384024	0.986582	384024	0.986582	386479	0.992889	264950	0.680673
ERR187525	[1, 2]	2037193	312627	0.15346	2013593	0.988415	2013593	0.988415	94138	0.0462097	2023340	0.9932	2023340	0.9932	1991692	0.977665	1079419	0.529856
ERR187525	[1, 3]	5706115	762022	0.133545	5244829	0.919159	5244829	0.919159	210295	0.0368543	5244663	0.91913	5244663	0.91913	5499111	0.963722	2363805	0.414258
ERR187525	[1, 4]	11551600	1411112	0.122157	10683676	0.924865	10683676	0.924865	365233	0.0316175	10743024	0.930003	10743024	0.930003	10962191	0.948976	3842953	0.332677
ERR187525	[1, 5]	19448779	2197313	0.112979	17759589	0.913147	17759589	0.913147	524900	0.0269888	17987566	0.924869	17987566	0.924869	17766670	0.913511	5303828	0.272708
Average								0.94634						0.950757		0.959353		0.446034
ERR187844	[1, 1]	436672	95979	0.219797	431903	0.989079	431903	0.989079	25065	0.0574001	431193	0.987453	431193	0.987453	435985	0.998427	295311	0.676276
ERR187844	[1, 2]	3469699	627109	0.180739	3444170	0.992642	3444170	0.992642	175553	0.050596	3447151	0.993501	3447151	0.993501	3437527	0.990728	1921190	0.553705
ERR187844	[1, 3]	11504991	1711544	0.148765	10546193	0.916662	10546193	0.916662	449485	0.0390687	10485231	0.911364	10485231	0.911364	11280134	0.980456	4765979	0.414253
ERR187844	[1, 4]	27424607	3436856	0.12532	25333184	0.923739	25333184	0.923739	850300	0.031005	25307761	0.922812	25307761	0.922812	26589288	0.969541	8704666	0.317403
ERR187844	[1, 5]	49157695	5401857	0.109888	45832793	0.932363	45832793	0.932363	1245283	0.0253324	45944033	0.934625	45944033	0.934625	47081101	0.957756	12665572	0.257652
Average								0.950897						0.949951		0.979382		0.443858
SRR9077111_1	[1, 1]	495102	495064	0.999923	495100	0.999996	495100	0.999996	490344	0.99039	491412	0.992547	491436	0.992595	495102	1	389027	0.785751
SRR9077111_1	[1, 2]	4277310	4268821	0.998015	4274139	0.999259	4275976	0.999688	4174825	0.97604	4189778	0.979536	4210140	0.984296	4252370	0.994169	2537451	0.593235
SRR9077111_1	[1, 3]	9467713	9436955	0.996751	9461858	0.999382	9464480	0.999659	9230364	0.974931	9392631	0.99207	9423018	0.995279	9373478	0.990047	3953746	0.417603
SRR9077111_1	[1, 4]	16373103	16299168	0.995484	16357897	0.999071	16363649	0.999423	15899836	0.971095	16182740	0.988373	16239244	0.991824	16120870	0.984595	4861530	0.296922
SRR9077111_1	[1, 5]	24238963	24098393	0.994201	24207668	0.998709	24218299	0.999147	23461250	0.967915	23868383	0.984711	23964400	0.988673	23732146	0.979091	5445526	0.22466
Average								0.999583						0.990534		0.98958		0.463634
SRR9077111_2	[1, 1]	480425	462313	0.9623	469896	0.978084	470047	0.978398	424190	0.882947	424647	0.883899	424647	0.883899	480425	1	401389	0.835487
SRR9077111_2	[1, 2]	4417008	4115236	0.93168	4201064	0.951111	4257312	0.963845	3796414	0.859499	3831425	0.867425	3831425	0.867425	4330247	0.980358	2869606	0.649672
SRR9077111_2	[1, 3]	10009741	9265342	0.925633	9697837	0.96884	9795788	0.978626	8408406	0.840022	8410061	0.840188	8553302	0.854498	9801949	0.979241	4764328	0.475969
SRR9077111_2	[1, 4]	17697218	16179596	0.914245	16747625	0.946342	16977608	0.959338	14463157	0.817256	15062043	0.851097	15359122	0.867883	17236416	0.973962	6213584	0.351105
SRR9077111_2	[1, 5]	25356168	22986499	0.906545	23863455	0.94113	24217975	0.955112	20266347	0.799267	20273455	0.799547	20883959	0.823624	24595252	0.969991	7531372	0.297023
Average								0.967064						0.859466		0.98071		0.521851
SRR22085311_1	[1, 1]	482365	465077	0.96416	467285	0.968737	467285	0.968737	447557	0.927839	454809	0.942873	455593	0.944498	482365	1	442145	0.916619
SRR22085311_1	[1, 2]	2052636	1690300	0.823478	1832943	0.89297	1869266	0.910666	1569199	0.76448	1585450	0.772397	1585450	0.772397	2052595	0.99998	1754698	0.854851
SRR22085311_1	[1, 3]	6762209	3668634	0.54252	6707792	0.991953	6715996	0.993166	3214412	0.475349	6698693	0.990607	6705759	0.991652	6759513	0.999601	5676120	0.839388
SRR22085311_1	[1, 4]	22487355	6906005	0.307106	22487227	0.999994	22487241	0.999995	5860188	0.260599	22316429	0.992399	22343312	0.993594	22459654	0.998768	18378479	0.817281
SRR22085311_1	[1, 5]	64842756	11525078	0.177739	64842038	0.999989	64842154	0.999991	9858904	0.152043	64270566	0.991176	64367838	0.992676	64683905	0.99755	50858405	0.784334
Average								0.974511						0.938964		0.99918		0.842495
SRR22085311_2	[1, 1]	535281	533416	0.996516	535273	0.999985	535273	0.999985	532601	0.994993	535140	0.999737	535140	0.999737	535281	1	500433	0.934898
SRR22085311_2	[1, 2]	1873556	1813483	0.967936	1873356	0.999893	1873405	0.999919	1799880	0.960676	1872201	0.999277	1872404	0.999385	1873515	0.999978	1605513	0.856934
SRR22085311_2	[1, 3]	3926187	3484763	0.887569	3924819	0.999652	3925064	0.999714	3373342	0.85919	3920623	0.998583	3921931	0.998916	3924414	0.999548	3129280	0.797028
SRR22085311_2	[1, 4]	7319634	5935539	0.810907	7316288	0.999543	7317528	0.999712	5497523	0.751065	7306675	0.99823	7309190	0.998573	7311467	0.998884	5537570	0.756536
SRR22085311_2	[1, 5]	11113730	8541128	0.76852	11101231	0.998875	11105529	0.999262	7725840	0.695162	11093537	0.998183	11097891	0.998575	11089289	0.997801	8063062	0.725505
Average								0.999719						0.999037		0.999242		0.81418
SRR1543964	[1, 1]	112176	112176	1	112176	1	112176	1	112176	1	112176	1	112176	1	112176	1	105212	0.937919
SRR1543964	[1, 2]	1383521	1383519	0.999999	1383521	1	1383521	1	1381073	0.998231	1382587	0.999325	1382953	0.999589	1383521	1	1209688	0.874355
SRR1543964	[1, 3]	3281435	3277251	0.998725	3280723	0.999783	3280734	0.999786	3265365	0.995103	3279157	0.999306	3279554	0.999427	3281435	1	2853183	0.869492
SRR1543964	[1, 4]	6151943	6126814	0.995915	6147448	0.999269	6147491	0.999276	6097767	0.991194	6144282	0.998755	6144977	0.998868	6151943	1	5307501	0.862736
SRR1543964	[1, 5]	10065902	9988445	0.992305	10045756	0.997999	10045848	0.998008	9936033	0.987098	10042013	0.997627	10043053	0.99773	10065887	0.999999	8628162	0.857167
Average								0.999414						0.999123		1		0.880334
SRR1543965	[1, 1]	99474	99474	1	99474	1	99474	1	99444	0.999698	99449	0.999749	99449	0.999749	99474	1	93106	0.935983
SRR1543965	[1, 2]	1194742	1194738	0.999997	1194738	0.999997	1194740	0.999998	1193372	0.998853	1194443	0.99975	1194562	0.999849	1194742	1	1040140	0.870598
SRR1543965	[1, 3]	2685241	2681225	0.998504	2684712	0.999803	2684732	0.99981	2677257	0.997027	2683528	0.999362	2683811	0.999467	2685241	1	2317183	0.862933
SRR1543965	[1, 4]	4955409	4933865	0.995652	4952294	0.999371	4952332	0.999379	4926755	0.994218	4949893	0.998887	4950504	0.99901	4955408	1	4247141	0.857072
SRR1543965	[1, 5]	8138424	8073260	0.991993	8124888	0.998337	8124969	0.998347	8064781	0.990951	8123551	0.998172	8124630	0.998305	8138418	0.999999	6950429	0.854026
Average								0.999507						0.999276		1		0.876122
Overall Average								0.979629						0.960888		0.988431		0.661064
