# Supplementary material for: Construction of edit-distance graphs for large sets of short reads through minimizer-bucketing
Source: Bioinform Adv. 2025 Apr 10;5(1):vbaf081. doi: 10.1093/bioadv/vbaf081 (PMC12040381; doi:10.1093/bioadv/vbaf081)
Supplement: vbaf081_Supplementary_Data [file vbaf081_supplementary_data.zip › Supplementary Table 3.xlsx]

## Sheet: Sheet1
Supplementary Table 3: Time (T) in minutes and memory (M) usage in megabytes of reads2graph in constructing an edit-distance graph. These results are compared to the baseline methods: Miniception-only bucketing, OMH-only bucketing and brute force.
Datasets		ERR187525		ERR187844		SRR9077111_1		SRR9077111_2		SRR22085311_1		SRR22085311_2		SRR1543964		SRR1543965
Read Length		18-36				100				151				238
Number of Total Reads		8837933	5885262	4271222	4271222	3599812	3599812	1100818	952554	8837933	5885262	4271222	4271222	3599812	3599812	1100818	952554
Number of Unique Reads		746407	602347	742130	739903	2131269	2042003	312070	273707	746407	602347	742130	739903	2131269	2042003	312070	273707
Interval	Methods	T	M	T	M	T	M	T	M	T	M	T	M	T	M	T	M
[1, 1]	miniception	15.8736	937.004	13.8056	800.312	247.7	1508.96	826.18	1403.21	2074.75	5987.53	2430.06	5640.6	206.38	1502.94	139.14	1313.18
	omh	3.97	750.86	3.23	620.21	768.78	1308.07	1108.37	1305.3	295.487	4756.57	137.001	4576.18	796.51	1028.5	596.92	887.92
		87.3684	4188.64	82.3132	3790.09	129.095	27123.7	135.754	24495.6	62.4184	15695.7	55.4228	14253.8	40.179	5664.07	33.8195	4635.85
		50.7343	3191.8	46.7836	2821.36	44.5792	8745.51	44.4314	5955.62	62.8428	16064.2	32.6125	13071.8	17.1168	2711.42	12.1779	2487.66
		31.1432	2428.52	25.0756	2137.33	32.5423	5369.97	39.7442	5941.17	99.2953	19588.2	100.521	21188.7	14.2463	2910.43	10.7429	2631.7
		95.8597	2924.35	77.9062	2634.18	26.323	3675.05	33.9384	5414.02	58.5607	12987.1	39.2058	12044.1	14.5632	2579.57	11.3935	2407.42
[1, 2]	miniception	15.8535	1032.2	13.8213	1007.36	255.04	1819.28	911.07	1726.75	2100.24	6064.3	2362.26	5698.36	230.36	1591.67	157.37	1390.59
	omh	4	822.23	3.52	765.26	779.6	1489.71	1138.95	1516.18	290.833	4878.73	131.744	4677.21	815.98	1114.37	617.32	969.94
		183.224	6517.17	171.586	5942.05	236.099	44963.5	269.568	40762.3	126.779	19456.6	90.1302	17292.7	78.9578	8313.29	63.51	6534.02
		104.398	4896.44	95.5607	4432.66	76.4844	14080.8	82.7388	9563.79	118.866	21049.2	47.889	16032.4	21.0015	3220.14	17.2309	2958.75
		60.6605	3658.79	49.8349	3292.84	55.4674	8017.24	63.8545	9312.39	156.097	25210.5	130.328	27819.8	19.2666	3653.36	15.0958	3331.02
		196.744	4622.84	162.698	4232.44	42.6782	5429.07	50.9583	8695.29	71.22	15555.3	59.7774	15094.3	19.0999	3313.24	16.2291	3104.07
[1, 3]	miniception	16.2042	1324.36	14.5746	1682.52	244.78	2268.52	965.71	2204.72	2156.12	6380.08	2507.12	5828.34	232.13	1752.28	161.727	1514.73
	omh	4.27	935.61	4.02	1017.16	792.03	1618.11	1174.56	1684.64	495.418	5232.33	139.667	4815.67	843.91	1253.05	626.01	1078.62
		91.0323	4253.31	89.0254	4130.68	194.369	28007.9	154.929	25511.4	82.6186	16217.4	92.8431	14499.5	66.2113	5951.35	48.6272	4862.07
		52.0665	3280.17	50.2685	3239.31	45.9875	9646.04	54.981	6853.25	72.8037	16920.9	51.4445	13298	17.9015	3007.69	14.0149	2730.16
		31.9456	2483.04	26.9921	2586.32	46.2987	6211.17	81.93	6796.45	108.44	20644.3	105.488	21571.1	16.35	3228.35	12.7462	2860.44
		97.2461	3132.51	80.5922	3120.64	44.7338	4422.18	34.0283	6226.25	163.267	20806.6	41.8637	12333.6	17.251	2885.15	13.4142	2635.09
[1, 4]	miniception	17.1077	1787.74	19.2105	2962.17	276.63	2864.88	989.2	2862.07	2144.27	7738.63	2519	6124.43	241.63	2004.65	162.929	1709.09
	omh	4.69	1063.36	5.27	1348.59	817.32	1701.43	1210.41	1807.46	322.39	6362.56	131.456	5024.42	844.57	1465.63	635.1	1246.47
		129.352	5216.02	154.652	5754.48	235.377	34083.8	187.083	31093.3	133.98	18729.1	192.326	15661.1	101.751	6995.82	78.9616	5678.23
		72.0637	4065.27	83.4492	4777.2	57.5274	11986.8	63.4824	8581.04	128.604	20218.5	66.7621	14501.6	23.3902	3383.8	17.7676	3062.7
		43.93	3158.66	45.3381	4031.09	54.4178	7552.83	60.6499	8546.09	186.628	24664.2	122.321	23783.1	20.5528	3693.61	16.634	3279.62
		134.041	3916.29	121.737	4500.75	40.1422	5476.35	67.3218	7677.41	41.2645	12133.1	64.559	13616.5	22.1884	3341.13	18.0508	3049.56
[1, 5]	miniception	18.6935	2354.95	29.3491	4697.11	274.08	3541.59	1042.08	3522.22	2225.04	11915.1	2498.69	6450.12	251.64	2354.29	171.84	2001.46
	omh	5.02	1183.48	6.87	1669	902.7	1752.97	1287.52	1925.54	352.669	9289.86	132.017	5256.52	922.88	1759.48	670.47	1488
		177.913	6177.22	288.891	7977.79	341.419	39951.9	252.349	37429.6	415.048	23943.8	319.408	16885	170.65	8178.38	127.372	6515.69
		98.8024	4874.51	149.728	6901.66	74.2679	14099.8	86.5845	10242.2	658.903	26393.1	92.5067	15711.8	29.962	3848.67	23.6544	3460.21
		58.8335	3899.15	83.1645	6023.93	77.6083	8902.61	81.7152	10082.6	442.924	29147	143.542	26395.5	27.1246	4233.72	21.5058	3772.42
		179.364	4856.33	200.512	6462.96	62.1092	6664.82	52.601	9150.98	64.3564	15251.1	415.906	14628.5	30.2974	3855.76	24.9731	3528.77
	brute force	996.74	2254.27	644.97	4746.05	1629.26	3049.46	2040.45	3141.85	7804.42	8893.55	7110.09	3960.91	317.67	1554.83	240.79	1302.34
Average	miniception	19.9873	1752.12	21.0671	2566.4	308.602	2854.35	1139.99	2784.74	2571.31	8893.14	2964.85	7114.04	278.854	2191.62	190.947	1888.76
	omh	4.39	951.108	4.582	1084.04	812.086	1574.06	1183.96	1647.82	351.359	6104.01	134.377	4870	844.77	1324.21	629.164	1134.19
		133.778	5270.47	157.294	5519.02	227.271	34826.2	199.936	31858.4	164.169	18808.5	150.026	15718.4	91.5498	7020.58	70.458	5645.17
		75.613	4061.64	85.158	4434.44	59.7693	11711.8	66.4437	8239.19	208.404	20129.2	58.243	14523.1	21.8744	3234.34	16.9691	2939.9
		45.3026	3125.63	46.0811	3614.3	53.2669	7210.76	65.5788	8135.74	198.677	23850.8	120.44	24151.6	19.5081	3543.89	15.3449	3175.04
		140.651	3890.47	128.689	4190.19	43.1973	5133.5	47.7696	7432.79	79.7338	15346.7	124.262	13543.4	20.68	3194.97	16.8121	2944.98
: using random minimizer with read segmentation as minimizer bucketing : using random minimizer without read segmentation as minimizer bucketing : using miniception without read segmentation as minimizer bucketing : using miniception with read segmentation as minimizer bucketing
